# Supplementary material for: Prevalence and Virulent Gene Profiles of Sorbitol Non-Fermenting Shiga Toxin-Producing Escherichia coli Isolated from Goats in Southern Thailand
Source: Trop Med Infect Dis. 2022 Nov 7;7(11):357. doi: 10.3390/tropicalmed7110357 (PMC9697948; doi:10.3390/tropicalmed7110357)
Supplement: Supplementary file 1 [file tropicalmed-07-00357-s001.zip]

Archive with 1 entries (1 files):
- tropicalmed-1970524-supplementary.xlsx
