# Supplementary material for: Prevalence and Virulent Gene Profiles of Sorbitol Non-Fermenting Shiga Toxin-Producing Escherichia coli Isolated from Goats in Southern Thailand
Source: Trop Med Infect Dis. 2022 Nov 7;7(11):357. doi: 10.3390/tropicalmed7110357 (PMC9697948; doi:10.3390/tropicalmed7110357)
Supplement: Supplementary file 1 [file tropicalmed-07-00357-s001.zip › tropicalmed-1970524-supplementary.xlsx]

## Sheet: Table S1
	Table S1. Summary data of Shiga toxin and virulent genes detected in isolates of the study
	Shiga toxin and virulent genes	Number	Percent
	stx1	6	10.53
	stx1-eaeA-ehxA	1	1.75
	stx1-ehxA	14	24.56
	stx1-ehxA-saa	20	35.09
	stx1-saa	2	3.51
	stx2	6	10.53
	stx2-eaeA-ehxA	5	8.77
	stx2-eaeA-ehxA-saa	1	1.75
	stx2-ehxA	1	1.75
	stx1- stx2-ehxA-saa	1	1.75
	Total	57	100
